# Supplementary material for: Color Image Norms in Mandarin Chinese
Source: Front Psychol. 2017 Oct 25;8:1880. doi: 10.3389/fpsyg.2017.01880 (PMC5660975; doi:10.3389/fpsyg.2017.01880)
Supplement: Data Sheet 1 — Norming data for 435 color images (Excel). [file DataSheet1.XLSX]

## Sheet: data
level	stimuli	English_name	target name (Liu et al., 2011)	target name(%)	dominant name	naming latency	name agreement (%)	H value	concept agreement	frequency_logW	word length	Age of acquisition	Familarity	object agreement	Viewpoint agreement	Visual complex	TOT (%)	DKN (%)	DKO (%)
2	001.bmp	abacus	算盘	0.935484	算盘	933.407	0.935484	0.409633	0.967742	1.5051	2	3.76923	3.68421	4.34211	3.47368	2.875	0	0	0
5	002.bmp	acaleph	水母	0.774194	水母	1246.85	0.774194	0.468167	0.806452	1.8921	2	5	2.55263	3.76316	4.13158	3.625	0.0322581	0.0322581	0.0322581
5	003.bmp	accordion	手风琴	0.419355	手风琴	1240.31	0.419355	1.10501	0.580645	1.4472	3	5.30769	2.60526	3.63158	3.73684	4.125	0.0967742	0.225806	0
1	004.bmp	air plane	飞机	1	飞机	815.484	1	0	1	3.7007	2	3.10256	3.81579	4.07895	2.57895	4.05	0	0	0
2	005.bmp	alarm clock	闹钟	0.83871	闹钟	947.231	0.83871	0.753828	1	2.1818	2	3.66667	4.63158	4.10526	4.21053	3.375	0	0	0
3	006.bmp	alligator	鳄鱼	0.935484	鳄鱼	1028	0.935484	0.210842	0.935484	2.4487	2	4.17949	3.15789	4.13158	3.10526	4.25	0	0	0.0322581
3	007.bmp	ambulance	救护车	0.870968	救护车	1002	0.870968	0.748327	0.967742	2.918	3	4.28205	4.05263	4.55263	3.73684	3.95	0	0	0
5	008.bmp	anchor	锚	0.483871	锚	1373.14	0.483871	0.914183	0.548387	1.9031	1	5.46154	2.57895	3.71053	3.68421	2.325	0.0322581	0.0322581	0.290323
3	009.bmp	ant	蚂蚁	0.83871	蚂蚁	1043.67	0.83871	0.442661	0.83871	2.3945	2	2.97436	3.5	3.76316	3.68421	3.3	0	0.0967742	0
5	010.bmp	antenna	天线	0.387097	天线	1312.45	0.387097	1.77234	0.645161	2.1703	2	3.94872	2.92105	2.89474	3.15789	3.8	0	0	0.225806
1	011.bmp	apple	苹果	1	苹果	841.323	1	0	1	2.8842	2	2.4359	4.60526	4.44737	4.68421	2.175	0	0	0
1	012.bmp	arm	手臂	0.677419	手臂	876.968	0.677419	1.20456	0.935484	2.9212	2	2.48718	4.5	3.78947	3.36842	1.975	0	0	0
3	013.bmp	arrow	箭	0.903226	箭	1013.93	0.903226	0.420026	0.935484	2.5899	1	3.97436	3.44737	4.02632	2.89474	2.025	0	0.0322581	0
1	014.bmp	arrow	箭头	0.935484	箭头	865.966	0.935484	0.210842	0.935484	1.7853	2	4.02564	4.02632	3.68421	2.13158	1.05	0	0.0322581	0
5	015.bmp	ashtray	烟灰缸	0.806452	烟灰缸	1268.83	0.806452	0.491237	0.903226	1.9395	3	4	3.89474	4.05263	4.26316	1.725	0.0645161	0	0.0322581
4	016.bmp	axe	斧头	0.709677	斧头	1058.53	0.709677	1.1991	0.83871	2.1173	2	4.10256	3.81579	3.89474	3.65789	1.725	0.0322581	0.0322581	0
2	017.bmp	badminton	羽毛球	0.967742	羽毛球	904.2	0.967742	0.205593	0.967742	1.3802	3	4.05128	4.57895	4.57895	3.39474	2.775	0	0	0
1	018.bmp	bag	书包	0.806452	书包	764.96	0.806452	0.708836	1	1.9685	2	2.79487	4.68421	3.65789	3.94737	2.775	0	0	0
1	019.bmp	ball	气球	1	气球	842.032	1	0	1	2.4742	2	2.74359	4.13158	3.68421	4.21053	2.5	0	0	0
2	020.bmp	bamboo	竹子	0.870968	竹子	963.32	0.870968	0.627492	0.935484	1.8451	2	3.38462	3.89474	4.34211	4.36842	3.075	0	0	0
5	021.bmp	bamboo sprouts	笋	0.387097	笋	1300.65	0.387097	1	0.774194	0.7782	1	4.48718	3.28947	3.78947	3.97368	3.125	0	0.16129	0.0645161
1	022.bmp	banana	香蕉	0.967742	香蕉	743.933	0.967742	0	0.967742	2.5966	2	2.48718	4.55263	3.97368	3.28947	2	0	0	0
4	023.bmp	band	乐队	0.774194	乐队	1066.96	0.774194	0.994564	0.806452	3.3276	2	5.10256	3.71053	3.5	4.05263	4.625	0	0.0322581	0.0322581
1	024.bmp	basket	篮子	0.903226	篮子	858.148	0.903226	0.547553	1	2.1703	2	3.17949	4.07895	3.63158	3.76316	3.15	0	0	0
1	025.bmp	basket-ball	篮球	0.870968	篮球	817.556	0.870968	0.560825	0.903226	2.8657	2	3.76923	4.52632	4.42105	4.18421	2.5	0	0	0
4	026.bmp	bat	蝙蝠	0.935484	蝙蝠	1098.48	0.935484	0.210842	0.935484	2.6522	2	4	3.26316	3.73684	3.5	4.05	0.0322581	0	0
4	027.bmp	bathtub	浴缸	0.806452	浴缸	1075.46	0.806452	0.589626	0.903226	2.6232	2	4.58974	4.21053	4.34211	3.44737	2.825	0.0322581	0	0.0322581
3	028.bmp	bear	熊	0.806452	熊	1020.52	0.806452	1.03701	0.967742	3.1673	1	3.46154	3.31579	3.97368	3.34211	4.2	0.0322581	0	0
1	029.bmp	bed	床	0.967742	床	819	0.967742	0	0.967742	3.8132	1	2.41026	4.60526	3.18421	3.36842	2.65	0.0322581	0	0
4	030.bmp	bee	蜜蜂	0.741935	蜜蜂	1179.09	0.741935	0.827409	0.774194	2.7642	2	3.23077	3.63158	3.92105	3.63158	4.15	0.0645161	0.0322581	0.0322581
5	031.bmp	beetle	甲虫	0.0967742	甲虫	1385.33	0.0967742	3.03064	0.387097	1.7924	2	4.02564	3.02632	2.97368	3.05263	3.35	0.129032	0.193548	0.129032
5	032.bmp	bell	铃铛	0.483871	铃铛	1337.62	0.483871	1.49692	0.709677	2.0828	2	3.25641	3.13158	3.39474	3.07895	2.875	0.129032	0	0.0322581
2	033.bmp	belt	皮带	0.806452	皮带	960.8	0.806452	0.951086	0.967742	2.4487	2	4.33333	4.5	3.86842	4.18421	2.25	0	0	0
3	034.bmp	bike	自行车	0.516129	自行车	992.938	0.516129	1.27337	1	2.8476	3	3.23077	4.5	3.42105	2.78947	3.925	0	0	0
5	035.bmp	bicycle pump	打气筒	0.580645	打气筒	1304.62	0.580645	1.12419	0.774194		3	4.25641	3.86842	3.39474	3.68421	2.6	0.0322581	0.129032	0.0322581
1	036.bmp	binocular	望远镜	1	望远镜	862.4	1	0	1	2.3096	3	4.53846	3.81579	3.31579	2.97368	3.625	0	0	0
3	037.bmp	bird -有鸟类	小鸟	0.16129	鸟	1041.21	0.645161	1.2342	0.870968	3.3369	1	2.5641	3.36842	3.68421	3.15789	4.2	0	0.0322581	0.0645161
4	038.bmp	bird's nest	鸟巢	0.354839	鸟窝	1165.6	0.483871	1.77171	0.967742	1.2788	2	3.74359	3.60526	3.76316	3.5	3.875	0	0	0
2	039.bmp	blood	血	0.774194	血	942.818	0.774194	0.994564	0.83871	3.6766	1	2.97436	3.52632	2.92105	3.05263	3.9	0	0.0322581	0.0322581
2	040.bmp	blouse	上衣	0	衣服	890.647	0.677419	1.53941	0.83871	3.9101	2	3.46154	4.55263	3.15789	4.28947	1.975	0.0322581	0	0
2	041.bmp	boat	船	0.741935	船	939.348	0.741935	1.05184	0.967742	3.6277	1	3.23077	3.42105	2.76316	3.34211	3.325	0	0	0
3	042.bmp	bone	骨头	0.967742	骨头	1015.93	0.967742	0.205593	1	3.0191	2	3.10256	3.55263	4.13158	2.84211	1.85	0	0	0
1	043.bmp	book	书	0.741935	书	879.286	0.741935	1.05184	0.935484	3.8544	1	2.61538	4	3.18421	3.02632	2.325	0	0	0.0322581
2	044.bmp	bookshelf	书架	0.870968	书架	929.519	0.870968	0.68381	0.935484	1.7559	2	3.89744	4.5	3.55263	4.10526	3.025	0	0	0
2	045.bmp	boot	靴子	0.580645	靴子	900.778	0.580645	1.53232	1	2.6812	2	4.51282	4.44737	3.57895	2.78947	2.8	0	0	0
3	046.bmp	bottle	瓶子	0.548387	瓶子	1025.38	0.548387	2.27689	0.870968	2.7007	2	2.71795	4.21053	3.84211	4.31579	1.575	0	0	0
3	047.bmp	bow	弓	0.548387	弓	1047	0.548387	1.26044	0.935484	2.0969	1	4.35897	3.39474	4.07895	2.71053	1.775	0	0	0
5	048.bmp	bowknot	蝴蝶结	0.419355	蝴蝶结	1340.62	0.419355	2.07963	0.580645	1.7076	3	3.82051	3.71053	3.57895	4.15789	1.7	0.129032	0.0322581	0
1	049.bmp	bow	碗	1	碗	755.452	1	0	1	2.9112	1	2.4359	4.57895	4.10526	4.31579	1.8	0	0	0
3	050.bmp	box	盒子	0.451613	盒子	1041.36	0.451613	1.53764	0.548387	3.1652	2	3	4.15789	3.55263	3.73684	1.675	0	0.0322581	0
2	051.bmp	brain	大脑	0.451613	大脑	969.214	0.451613	1.795	0.935484	3.1647	2	3.61538	3.63158	4	4.07895	3.65	0.0322581	0	0
2	052.bmp	bread	面包	0.903226	面包	951.655	0.903226	0.256463	0.935484	3.0795	2	2.61538	4.52632	3.21053	3.86842	2.475	0.0322581	0	0
2	053.bmp	bridge	桥	0.83871	桥	930.208	0.83871	0.753828	1	3.031	1	3.30769	3.89474	3.21053	3.5	3.1	0	0	0
2	054.bmp	broadsword	刀	0.903226	刀	923.962	0.903226	0.612069	0.935484	3.4379	1	2.97436	3.5	2.28947	2.31579	1.825	0	0	0
2	055.bmp	broom	扫帚	0.193548	扫把	967.565	0.806452	0.708836	1	1.6232	2	3.20513	4.52632	3.60526	3.36842	2.2	0	0	0
4	056.bmp	brush	刷子	0.741935	刷子	1080.11	0.741935	0.948715	0.83871	1.8573	2	3.76923	4	3.13158	2.57895	2.7	0.0322581	0.0645161	0
3	057.bmp	barrel	水桶	0.193548	桶	979.5	0.516129	1.64237	0.709677	2.7482	1	3.10256	4.18421	2.94737	3.84211	1.875	0.0645161	0.0645161	0.0322581
5	058.bmp	bullet	子弹	0.806452	子弹	1308.11	0.806452	0.661055	0.870968	3.3959	2	4.28205	2.84211	3.89474	2.76316	2.2	0.0322581	0.0322581	0.0322581
4	059.bmp	bus	公交车	0.483871	公交车	1156.54	0.483871	2.40685	1		3	3.97436	4.57895	4.05263	3.21053	3.85	0	0	0
1	060.bmp	butterfly	蝴蝶	1	蝴蝶	860.815	1	0	1	2.5944	2	3.12821	3.71053	3.94737	3.94737	3.7	0	0	0
5	061.bmp	button	钮扣	0.548387	钮扣	1245	0.548387	1.10479	0.83871	2.2014	2	3	4.13158	4.10526	3.78947	1.425	0	0.0967742	0.0645161
3	062.bmp	cabbage	白菜	0.677419	白菜	1004.63	0.677419	1.72069	0.83871	1.415	2	3.23077	4.44737	4.07895	3.84211	3.425	0	0	0
5	063.bmp	cactus	仙人掌	0.83871	仙人掌	1215.1	0.83871	0	0.83871	1.9542	3	4.07692	3.81579	3.71053	4.02632	3.325	0.129032	0	0.0322581
1	064.bmp	cake	蛋糕	0.870968	蛋糕	872.583	0.870968	0.554778	1	3.2982	2	3.12821	4.76316	3.65789	4.18421	3.7	0	0	0
2	065.bmp	calendar	日历	0.967742	日历	894.593	0.967742	0	0.967742	2.2279	2	3.58974	4.52632	3.10526	3.42105	2.725	0	0	0
1	066.bmp	camel	骆驼	0.967742	骆驼	868.25	0.967742	0	0.967742	2.3617	2	4.38462	3.21053	4.42105	3.94737	4.25	0	0	0
5	067.bmp	camera	照相机	0.419355	照相机	1274.09	0.419355	1.52956	0.903226	2.3979	3	4.10256	4.18421	3.42105	3.21053	3.8	0	0	0
2	068.bmp	candle	蜡烛	0.935484	蜡烛	956.269	0.935484	0.210842	0.935484	2.7101	2	3.15385	3.97368	3.73684	4.44737	1.5	0	0	0.0322581
2	069.bmp	candy	糖	0.612903	糖	900.467	0.612903	0.9629	1	3.1847	1	2.46154	4.52632	2.78947	3.57895	2.675	0	0	0
4	070.bmp	cannon	大炮	0.677419	大炮	1187.89	0.677419	0.845106	0.83871	2.2279	2	4.48718	3	3.63158	2.84211	3.6	0	0.0967742	0.0322581
1	071.bmp	cap	帽子	0.967742	帽子	796.667	0.967742	0.205593	1	3.1912	2	3	4.42105	3	3.13158	2.7	0	0	0
1	072.bmp	car	轿车	0.0322581	汽车	782.706	0.483871	1.96699	1	3.3753	2	4.25641	4.26316	3.84211	3.68421	3.875	0	0	0
2	073.bmp	card	扑克	0.290323	扑克牌	950.667	0.645161	1.18104	1	1.8129	3	3.79487	4.55263	3.60526	3.34211	2.375	0	0	0
2	074.bmp	carrot	胡萝卜	0.419355	胡萝卜	943.214	0.516129	1.27337	1	2.3522	3	3.28205	4.42105	4.21053	3.47368	2.125	0	0	0
1	075.bmp	cat	猫	0.967742	猫	767.963	0.967742	0.205593	1	3.547	1	2.69231	4.36842	3.86842	3.65789	3.925	0	0	0
5	076.bmp	catapult	弹弓	0.580645	弹弓	1379.33	0.580645	0.568996	0.612903	1.7243	2	3.66667	3.52632	3.57895	3.23684	2.4	0.16129	0.16129	0.0322581
2	077.bmp	caterpillar	毛毛虫	0.83871	毛毛虫	962	0.83871	0.858509	1	1.7324	3	3.15385	3.18421	2.92105	3.44737	4.475	0	0	0
5	078.bmp	celery	芹菜	0.612903	芹菜	1236.31	0.612903	1.76561	0.741935	1.5682	2	4.02564	4.05263	3.78947	3.34211	2.7	0.0322581	0.0645161	0.0322581
4	079.bmp	cello	大提琴	0.16129	小提琴	1121.64	0.580645	1.47088	0.612903	2.248	3	5.33333	3.60526	4.5	3.78947	3.35	0.0322581	0	0
1	080.bmp	chain	铁链	0.193548	链子	879.9	0.322581	2.27186	0.870968	1.9777	2	4.10256	3.5	3.81579	3.47368	2.1	0.0322581	0.0645161	0
2	081.bmp	chair	椅子	0.806452	椅子	935	0.806452	1.03701	0.935484	3.0734	2	2.76923	4.44737	2.92105	3.63158	2.375	0	0	0
5	082.bmp	cherry	樱桃	0.709677	樱桃	1247.53	0.709677	0	0.709677	2.3927	2	4.64103	4.18421	4.10526	3.94737	2.425	0.0967742	0.0645161	0.0645161
4	083.bmp	chicken	小鸡	0.806452	小鸡	1059.9	0.806452	0.878514	0.935484	2.0607	2	2.58974	4.02632	4.34211	3.89474	3.775	0	0	0
5	084.bmp	chimney	烟囱	0.774194	烟囱	1236.24	0.774194	1.06353	0.806452	2.0453	2	3.79487	3.26316	3.23684	3.89474	3.375	0	0.0322581	0.0322581
3	085.bmp	church	教堂	0.193548	教堂	1001.17	0.193548	2.94856	0.193548	3.3377	2	5.48718	3.15789	3.13158	3.71053	4.05	0.0967742	0	0
3	086.bmp	cigarette	烟	0.741935	烟	982.409	0.741935	1.03317	1	3.1436	1	3.20513	4.21053	3.63158	2.65789	2.05	0.0967742	0	0
3	087.bmp	clock	钟	0.677419	钟	1002.33	0.677419	1.11055	0.967742	3.396	1	2.97436	3.76316	2.39474	2.97368	3.975	0	0	0
5	088.bmp	cramp	夹子	0.741935	夹子	1251	0.741935	0.827409	0.774194	1.9031	2	3.66667	4.15789	2.84211	3.02632	1.95	0.0322581	0	0
1	089.bmp	cloud	云	0.677419	云	802.125	0.677419	1.37861	0.967742	2.5599	1	2.46154	4.68421	3.84211	4.23684	2.825	0.0645161	0	0.0322581
2	090.bmp	clown	小丑	0.967742	小丑	905	0.967742	0.205593	1	2.9877	2	4.4359	3.47368	3.73684	3.97368	4	0	0	0
3	091.bmp	coat	大衣	0.548387	大衣	990.643	0.548387	1.75501	0.806452	2.5119	2	3.48718	4.13158	3.28947	4.23684	2.7	0	0	0
1	092.bmp	comb	梳子	0.967742	梳子	818.704	0.967742	0.205593	1	1.9685	2	2.89744	4.57895	3.31579	2.28947	1.7	0.0967742	0	0
4	093.bmp	compass	指南针	0.935484	指南针	1139.04	0.935484	0.210842	0.935484	1.8921	3	4.30769	3.73684	4.05263	4.21053	3.5	0	0	0
2	094.bmp	computer	电脑	0.903226	电脑	893.76	0.903226	0.458686	1	3.5065	2	4.61538	4.68421	3.84211	4.39474	2.75	0	0	0.0322581
1	095.bmp	corn	玉米	1	玉米	813.481	1	0	1	2.8202	2	2.76923	4.42105	4.15789	2.86842	3	0	0	0
1	096.bmp	couch	沙发	0.967742	沙发	837.148	0.967742	0.205593	0.967742	2.9581	2	3.76923	4.47368	3.71053	4.13158	3.1	0	0	0
2	097.bmp	cow	牛	1	牛	962.769	1	0	1	3.2989	1	2.61538	3.5	3.55263	2.94737	3.9	0	0	0
4	098.bmp	crab	螃蟹	0.806452	螃蟹	1076.71	0.806452	0.770344	0.935484	2.3096	2	3.74359	3.55263	3.42105	3.47368	3.975	0	0	0
3	099.bmp	crane	仙鹤	0	鹤	1043.25	0.387097	1.94168	0.741935	1.8633	1	4.82051	3.05263	4.13158	3.52632	3.85	0	0	0.0322581
3	102.bmp	crown	皇冠	0.774194	皇冠	994.619	0.774194	0.591673	0.903226	2.3054	2	4.46154	3.47368	3.47368	4.21053	2.975	0	0.0645161	0.0322581
4	103.bmp	crutch	拐杖	0.516129	拐杖	1100.08	0.516129	0.879506	0.580645	2.2068	2	3.97436	3.18421	2.47368	3.18421	1.975	0	0	0.0645161
5	104.bmp	cucumber	丝瓜	0.16129	丝瓜	1545.75	0.16129	2.25451	0.225806	1.1461	2	3.89744	3.68421	3.57895	3.28947	2.7	0.0645161	0.129032	0.0967742
2	105.bmp	cup	茶杯	0	杯子	884.227	0.741935	0.964086	1	2.7332	2	3.05128	4.52632	3.39474	3.92105	1.75	0.16129	0.0645161	0.0322581
2	106.bmp	curtain	窗帘	0.903226	窗帘	959.56	0.903226	0.420026	0.935484	2.4183	2	3.51282	4.39474	3.34211	4.10526	2.725	0	0	0
5	107.bmp	dart	飞镖	0.419355	飞镖	1365.09	0.419355	1.38627	0.451613		2	4.51282	3.31579	3.23684	2.81579	2.05	0	0	0.0322581
4	108.bmp	deer	鹿	0.709677	鹿	1145.56	0.709677	1.11965	0.967742	2.7152	1	3.89744	3.44737	4.36842	3.97368	4.275	0.193548	0.16129	0.0322581
4	109.bmp	desk	书桌	0.0967742	桌子	1071.82	0.580645	1.66597	0.806452	3.2151	2	3.17949	4.60526	3.31579	2.86842	2.425	0	0	0
2	110.bmp	diamond	钻石	0.935484	钻石	966.154	0.935484	0.210842	0.967742	3.0652	2	4.84615	3.44737	4.42105	4.55263	3.875	0	0	0
2	111.bmp	dice	骰子	0.967742	骰子	896.846	0.967742	0	0.967742	2.0212	2	4.05128	4.21053	4.28947	3.97368	1.95	0	0	0.0322581
5	112.bmp	dinosaur	恐龙	1	恐龙	1240.56	1	0	1	2.4298	2	3.69231	2.42105	2.78947	3.13158	4.2	0	0.0322581	0
1	113.bmp	disk	光盘	0.548387	光盘	741.562	0.548387	1.47811	0.935484	1.5682	2	4.46154	4.28947	4.60526	4.47368	2.525	0	0	0
1	114.bmp	doctor	医生	1	医生	852.607	1	0	1	4.1953	2	2.84615	4.39474	4.13158	4.21053	4	0	0	0
2	115.bmp	dog	狗	1	狗	883.179	1	0	1	4.0722	1	2.58974	4.44737	3.71053	3.05263	3.825	0	0	0
5	117.bmp	donkey	驴	0.774194	驴	1208.63	0.774194	1.10559	0.83871	2.3096	1	4.23077	3	3.94737	3.31579	4.1	0	0	0
1	118.bmp	door	门	1	门	781.741	1	0	1	3.9484	1	2.38462	4.65789	3.94737	4.26316	2.125	0	0.0322581	0
5	119.bmp	door knob	门把手	0.193548	门把手	1278.75	0.193548	2.44931	0.83871		3	3.53846	4.47368	3.10526	3.63158	2.175	0	0	0
2	120.bmp	dragon	龙	0.870968	龙	948.333	0.870968	0.431017	0.870968	3.0906	1	3.5641	3.42105	2.84211	2.94737	4.7	0.0967742	0.0322581	0
3	121.bmp	dragon fly	蜻蜓	0.935484	蜻蜓	1036.19	0.935484	0.409633	0.935484	1.7924	2	3.33333	3.73684	3.94737	2.92105	3.825	0	0	0.0645161
4	122.bmp	drawer	抽屉	0.709677	抽屉	1110.32	0.709677	1.24965	0.741935	2.5899	2	3.51282	4.26316	3.84211	3.02632	2.775	0	0	0
1	123.bmp	dress	连衣裙	0.16129	裙子	788.45	0.709677	1.35042	0.967742	3.0656	2	4.02564	4.42105	3.55263	4.42105	2.375	0	0	0
4	124.bmp	dresser	柜子	0.741935	柜子	1190.33	0.741935	1.21366	0.83871	2.5172	2	3.25641	4.26316	3.10526	3.89474	2.9	0	0	0
4	125.bmp	drill	电钻	0.225806	电钻	1163.86	0.225806	2.11796	0.419355	1.4624	2	5.17949	2.78947	3.36842	3.31579	3.425	0.0322581	0	0
4	126.bmp	drum	鼓	0.774194	鼓	1130.35	0.774194	0.877387	0.83871	2.6107	1	3.76923	3.47368	3	3.68421	3.225	0.0967742	0.258065	0.16129
5	127.bmp	duck	鸭子	0.258065	鸭子	1241.86	0.258065	2.25083	0.516129	2.6474	2	2.48718	3.18421	3.57895	3.55263	3.9	0.0645161	0	0
5	128.bmp	dumbbell	杠铃	0.0967742	哑铃	1237.2	0.354839	1.99484	0.548387	1.1761	2	5.41026	3.5	3.71053	3.42105	2.75	0.0322581	0.0645161	0
5	129.bmp	eagle	鹰	0.483871	鹰	1256	0.483871	2.02649	0.806452	2.5786	1	3.69231	2.97368	3.39474	2.42105	4	0.16129	0.129032	0.0645161
1	130.bmp	ear	耳朵	0.967742	耳朵	755.538	0.967742	0.205593	1	3.0686	2	2.30769	4.63158	4.10526	2.73684	3.25	0	0.0322581	0.0322581
5	131.bmp	earring	耳环	0.483871	耳环	1387.92	0.483871	2.00626	0.806452	2.4728	2	4.64103	3.55263	2.44737	3.5	2.8	0	0	0
4	132.bmp	earthworm	蚯蚓	0.677419	蚯蚓	1106.16	0.677419	1.37026	0.774194	1.5315	2	3.38462	3.52632	4.10526	3.21053	2.95	0.0645161	0	0.0645161
1	133.bmp	egg	鸡蛋	0.774194	鸡蛋	800.727	0.774194	0.770629	1	2.8567	2	2.4359	4.71053	4.52632	3.78947	1.675	0	0	0.0645161
3	134.bmp	eggplant	茄子	0.967742	茄子	981.185	0.967742	0.205593	0.967742	2.2095	2	3.71795	4.34211	4	2.89474	1.95	0	0	0
1	135.bmp	elephant	大象	0.903226	大象	873.6	0.903226	0.612069	0.967742	2.6191	2	3.17949	3.55263	4.36842	3.47368	4.25	0	0	0
1	136.bmp	envelope	信封	1	信封	807.607	1	0	1	2.5159	2	3.94872	4.31579	3.89474	2.84211	1.425	0	0	0
4	137.bmp	eraser	橡皮擦	0.290323	橡皮	1145.11	0.387097	1.96632	0.677419	1.8451	2	3.10256	4.26316	3.68421	3.52632	1.75	0	0	0
1	138.bmp	eye	眼睛	0.935484	眼睛	687.48	0.935484	0.345117	1	3.7538	2	2.20513	4.60526	4.23684	4.42105	3.5	0	0.0322581	0.0322581
1	139.bmp	fan	扇子	0.935484	扇子	753.846	0.935484	0.345117	1	1.3802	2	3.05128	4.36842	3.94737	4.42105	3.9	0	0	0
2	140.bmp	feather	羽毛	0.967742	羽毛	887.308	0.967742	0.205593	1	2.3541	2	3.20513	3.71053	3.78947	2.97368	2.925	0	0	0
4	141.bmp	fence	栅栏	0.387097	栅栏	1155.33	0.387097	2.84307	0.612903	2.2742	2	4.41026	3.44737	3.47368	4.02632	2.15	0	0	0
1	142.bmp	finger	食指	0.0645161	手指	769.739	0.806452	1.14463	0.967742	3.0017	2	2.92308	4.52632	3.97368	2.52632	2.975	0.0645161	0.0645161	0.0645161
1	143.bmp	fire	火	0.774194	火	870.409	0.774194	0.9931	1	3.5485	1	2.58974	3.71053	3.26316	3.94737	3.6	0	0	0
2	144.bmp	fish	鱼	0.935484	鱼	902.32	0.935484	0.210842	0.967742	3.4035	1	2.5641	3.18421	3.23684	2.78947	3.95	0	0	0
5	145.bmp	fish global	鱼缸	0.645161	鱼缸	1241.29	0.645161	1.30563	0.83871	1.8865	2	3.76923	3.55263	3.52632	4.10526	2.5	0	0.0322581	0
1	146.bmp	fishhook	鱼钩	0.225806	钩子	845.286	0.322581	1.9948	0.870968	1.3979	2	4.33333	3.07895	4.02632	3.05263	1.625	0	0	0
1	147.bmp	fist	拳头	0.967742	拳头	805.481	0.967742	0.205593	1	2.5403	2	2.74359	4.65789	4.31579	3.36842	3.5	0	0	0.129032
2	148.bmp	flage	红旗	0.741935	红旗	907.857	0.741935	1.27542	0.935484	1.1461	2	3.28205	4.52632	4.18421	4.18421	1.725	0	0	0
5	149.bmp	floppy disk	软盘	0.129032	软盘	1436	0.129032	2.36852	0.193548	0.9542	2	5.66667	2.57895	2.60526	2.57895	2.15	0	0	0
2	150.bmp	flower	花	0.774194	花	918.19	0.774194	0.70757	0.903226	3.9517	1	2.35897	2.97368	2.65789	3.84211	3.325	0.0645161	0.16129	0.290323
3	151.bmp	flute	笛子	0.548387	笛子	1038.62	0.548387	1.82862	0.806452	1.5911	2	4.41026	3.28947	3.10526	2.97368	2.375	0	0.0645161	0.0322581
4	152.bmp	fly	苍蝇	0.83871	苍蝇	1076.32	0.83871	0.643794	0.870968	2.4639	2	2.92308	3.73684	3.89474	2.5	4.4	0	0.0645161	0
1	153.bmp	foot	脚	0.967742	脚	815.37	0.967742	0.205593	1	3.5839	1	2.12821	4.63158	3.39474	2.36842	3.675	0	0.0322581	0.0322581
4	154.bmp	football	橄榄球	0.806452	橄榄球	1141.45	0.806452	0.455021	0.83871	2.896	3	5.71795	3	4.02632	3.23684	2.65	0	0	0
3	155.bmp	fork	叉子	0.870968	叉子	999.043	0.870968	0.362051	0.935484	2.1173	2	3.66667	4.34211	4.18421	3.07895	2.075	0	0.0322581	0.0967742
5	156.bmp	fox	狐狸	0.612903	狐狸	1276.73	0.612903	1.74693	0.741935	2.4594	2	3.61538	2.73684	3.10526	3.10526	3.775	0.0645161	0	0
3	157.bmp	frog	青蛙	0.83871	青蛙	985.348	0.83871	0.67468	0.967742	2.5302	2	3.02564	3.84211	3.92105	2.84211	4.3	0	0.0322581	0.0322581
5	158.bmp	funnel	漏斗	0.774194	漏斗	1278.95	0.774194	0.242292	0.774194	1.4624	2	4.69231	3.26316	3.60526	4.15789	2.275	0	0	0
3	159.bmp	garbage	垃圾桶	0.83871	垃圾桶	995.458	0.83871	0.637387	1	2.3979	3	3	4.60526	3.05263	3.02632	2.65	0.129032	0.0322581	0.0322581
3	160.bmp	giraffe	长颈鹿	0.903226	长颈鹿	1016.29	0.903226	0.547553	0.967742	1.7782	3	3.5641	3.55263	4.15789	3.68421	4.075	0	0	0
4	161.bmp	girl	女孩	0.354839	女孩	1188.82	0.354839	1.93428	1	4.1205	2	2.4359	4.23684	3	4.05263	4.075	0	0	0
1	162.bmp	glass	杯子	0.580645	杯子	771.875	0.580645	1.60537	0.967742	2.7332	2	2.79487	4.57895	3.97368	4.5	1.7	0	0	0
1	163.bmp	glasses	眼镜	1	眼镜	822.929	1	0	1	2.9025	2	3.61538	4.78947	3.23684	2.52632	1.975	0	0	0
1	164.bmp	globe	地球	0.967742	地球	836.75	0.967742	0.205593	0.967742	3.3604	2	3.92308	4.65789	4.68421	4.57895	4.1	0	0	0
1	165.bmp	glove	手套	1	手套	771.786	1	0	1	2.8299	2	3.4359	3.97368	3.21053	3.47368	2.725	0	0	0
1	166.bmp	goat	山羊	0.258065	羊	811.158	0.677419	1.20456	0.935484	2.8432	1	3.23077	3.55263	4.02632	3.60526	3.625	0	0	0
1	167.bmp	goldfish	金鱼	0.870968	金鱼	868.292	0.870968	0.554778	1	2.0682	2	3.23077	4.02632	4.39474	2.36842	3.85	0	0	0
5	168.bmp	gong	锣	0.322581	锣	1306.29	0.322581	1.75022	0.483871	1.7404	1	4.28205	3.36842	3.73684	3.18421	2.425	0	0	0
2	169.bmp	goose	鹅	0.774194	鹅	945.864	0.774194	1.25116	0.83871	2.4014	1	2.76923	3.84211	4.21053	2.86842	3.625	0.16129	0.0322581	0.0322581
3	170.bmp	gorilla	猩猩	0.774194	猩猩	1005	0.774194	1.14648	0.935484	2.1673	2	3.79487	3.21053	3.92105	2.97368	4.2	0	0	0
2	171.bmp	grape	葡萄	0.903226	葡萄	900.28	0.903226	0.547553	0.967742	2.3766	2	2.97436	4.63158	4.42105	4.21053	3.2	0	0	0
2	172.bmp	grass	草	0.709677	草	902.55	0.709677	1.0472	0.709677	2.871	1	2.35897	4.05263	4	4.10526	3.525	0	0	0
5	173.bmp	grasshopper	蝗虫	0.0967742	蚱蜢	1374.67	0.193548	2.25665	0.483871	1.3424	2	4.4359	3.39474	3.84211	3.60526	4.225	0	0.0322581	0.0645161
4	174.bmp	guitar	吉他	0.645161	吉他	1105.67	0.645161	1.16634	0.645161	2.8513	2	5.10256	3.65789	4.23684	3.63158	3	0.0645161	0.129032	0.0322581
1	175.bmp	gun	手枪	0.612903	手枪	805.118	0.612903	0.9629	1	2.7903	2	4.07692	3.44737	3.71053	3.57895	3.4	0.0322581	0	0
2	176.bmp	hair	头发	0.870968	头发	927.435	0.870968	0.468996	0.967742	3.5971	2	2.28205	4.13158	2.55263	2.97368	3.75	0	0	0
2	177.bmp	hamburger	汉堡	0.225806	汉堡包	923.333	0.741935	0.964086	0.967742	2.3541	3	4.46154	4.42105	4.57895	4.34211	3.8	0	0.0322581	0
4	178.bmp	hammer	锤子	0.548387	锤子	1180.18	0.548387	1.82862	0.741935	2.4265	2	4.02564	3.63158	3.44737	2.76316	1.625	0	0	0
1	179.bmp	hand	手	0.903226	手	665.04	0.903226	0.612069	1	4.1764	1	2.15385	4.68421	3.94737	2.81579	3.375	0.0322581	0	0.0645161
3	180.bmp	handcuff	手铐	0.774194	手铐	1042.95	0.774194	0.242292	0.774194	2.6628	2	4.74359	3.42105	4.23684	3.63158	2.1	0	0	0
2	181.bmp	hanger	衣架	0.903226	衣架	968.962	0.903226	0.420026	0.967742	1.7324	2	3.58974	4.65789	3.76316	3.10526	1.325	0.0322581	0.0322581	0.0645161
5	182.bmp	harp	竖琴	0.483871	竖琴	1282.5	0.483871	0.913283	0.516129	1.6532	2	5.74359	2.73684	3.73684	2.94737	3.2	0.0322581	0	0
1	183.bmp	hat	帽子	1	帽子	778.607	1	0	1	3.1912	2	3.12821	4.26316	2.57895	3.81579	2.6	0.0645161	0.0645161	0.0967742
3	184.bmp	headphone	耳机	0.967742	耳机	1045.11	0.967742	0.205593	1	2.2553	2	4.92308	4.57895	3.84211	2.34211	3.275	0	0	0
4	185.bmp	heart	心	0.290323	红心	1066.88	0.354839	1.88605	1	1.7993	2	3.71795	4.26316	3.86842	4.36842	1.525	0	0	0
2	186.bmp	hedgehog	刺猬	0.83871	刺猬	960.261	0.83871	0.574828	0.83871	1.2041	2	4.12821	3.15789	4.31579	3.55263	4.3	0	0	0
3	187.bmp	helicopter	直升机	0.709677	直升机	1022.71	0.709677	0.869138	1	2.9703	3	4.71795	3.55263	3.78947	3.65789	4.225	0	0	0.0322581
3	188.bmp	helmet	头盔	0.806452	头盔	978.818	0.806452	1.05577	1	2.5563	2	4.07692	3.97368	3.07895	2.84211	2.475	0	0	0
2	189.bmp	hen	母鸡	0.193548	鸡	903.308	0.516129	1.46906	0.709677	3.467	1	2.89744	4.63158	4	2.76316	3.95	0	0	0
4	190.bmp	woodpecker	啄木鸟	0.0967742	鸟	1178.67	0.451613	1.19225	0.548387	3.3369	1	3.79487	2.5	3.26316	2.97368	3.975	0	0	0
5	191.bmp	hippo	河马	0.193548	河马	1284	0.193548	2.32996	0.193548	1.8388	2	4.05128	2.68421	3.44737	3.21053	3.475	0.0645161	0.0967742	0.225806
4	192.bmp	hoof	马蹄	0.129032	蹄子	1074.2	0.16129	2.49947	0.774194	1.5682	2	4.30769	2.78947	2.84211	2.81579	3.175	0.0645161	0.129032	0.16129
4	193.bmp	hook	钩子	0.354839	钩子	1165.7	0.354839	1.74644	0.580645	1.9685	2	3.97436	2.34211	2.97368	2.71053	1.375	0.0322581	0.0967742	0.0322581
5	194.bmp	horn	圆号	0.0967742	圆号	1413	0.0967742	2.53661	0.258065	1.3424	2	5.05128	2.92105	2.60526	2.26316	3.6	0.0967742	0.0322581	0.193548
2	195.bmp	horse	马	0.967742	马	944.833	0.967742	0	0.967742	3.8323	1	3.07692	3.60526	4.18421	3.31579	3.95	0.129032	0.225806	0.0967742
3	196.bmp	house	房子	0.870968	房子	1011.7	0.870968	0.748327	1	3.915	2	2.89744	4.26316	2.89474	3.44737	3.525	0	0	0
4	197.bmp	iron	熨斗	0.83871	熨斗	1182.27	0.83871	0.56651	0.967742	1.5798	2	4.23077	3.68421	3.97368	2.44737	2.825	0	0	0
3	198.bmp	jacket	外套	0.193548	衣服	992.364	0.419355	1.96556	0.935484	3.9101	2	3.53846	4.39474	3.05263	4.10526	2.825	0.0322581	0	0
5	199.bmp	jar	洗手池	0	洗手盆	1408	0.258065	2.8014	0.709677		3	3.92308	4.5	3.94737	3.60526	2.575	0.0322581	0	0
5	200.bmp	judge	法官	0.548387	法官	1405.27	0.548387	1.08481	0.677419	3.5739	2	4.89744	3.05263	2.89474	3.73684	4.075	0.193548	0	0
3	201.bmp	kangaroo	袋鼠	0.967742	袋鼠	1031.96	0.967742	0	0.967742	1.8513	2	4.02564	3.23684	4.44737	3.55263	4.15	0.0645161	0.16129	0.0645161
3	202.bmp	kettle	水壶	0.83871	水壶	991.75	0.83871	0.76651	0.967742	1.8388	2	3.12821	4.31579	2.78947	2.52632	2.6	0	0	0
1	203.bmp	key	钥匙	0.967742	钥匙	774.6	0.967742	0.205593	0.967742	3.5741	2	3	4.73684	3.68421	2.60526	2.25	0.0322581	0	0
3	204.bmp	kitch	厨房	1	厨房	979.4	1	0	1	3.2103	2	3.12821	4.47368	3.73684	4.02632	4.425	0	0	0
2	205.bmp	kite	风筝	0.935484	风筝	967.759	0.935484	0.210842	0.935484	2.0212	2	3.23077	3.97368	3.13158	3.44737	4.125	0	0	0
1	206.bmp	knife	刀	0.806452	刀	848.16	0.806452	0.650022	0.967742	3.4379	1	2.97436	4.36842	3.07895	3.42105	1.675	0	0	0
1	207.bmp	ladder	梯子	0.806452	梯子	855.417	0.806452	0.770344	0.83871	2.3729	2	3.33333	4.13158	4.05263	3.23684	1.675	0	0	0
2	208.bmp	lamb	羊	0.709677	羊	913.182	0.709677	1.30331	0.935484	2.8432	1	3.05128	3.68421	3.81579	3.34211	3.775	0.0322581	0	0
3	209.bmp	lamp	台灯	0.419355	台灯	1010.31	0.419355	1.45993	0.967742	1.8062	2	3.89744	4.18421	3.13158	3.84211	2.725	0	0	0
2	210.bmp	lantern	灯笼	0.83871	灯笼	906.04	0.83871	0.67468	0.967742	1.5563	2	3.07692	4.05263	3.94737	4.36842	2.275	0	0.0322581	0
5	211.bmp	lawnmower	割草机	0.0645161	除草机	1465.33	0.16129	2.7275	0.322581	1.1139	3	5.33333	2.71053	3.34211	3.10526	4.275	0	0	0
3	212.bmp	leaf	树叶	0.741935	枫叶	994.87	0.741935	0.869996	0.935484	1.5051	2	2.74359	3.92105	2.68421	3.07895	2.7	0.0645161	0.129032	0.193548
3	213.bmp	leg	腿	0.580645	腿	989.333	0.580645	1.30541	1	3.5737	1	2.4359	4.31579	2.81579	2.52632	3.3	0	0.0322581	0.0322581
4	214.bmp	lemon	柠檬	0.741935	柠檬	1123.3	0.741935	1.02014	0.741935	2.5105	2	4.15385	4.23684	4.15789	3.36842	1.95	0	0	0
4	215.bmp	leopard	豹子	0.419355	豹子	1116.54	0.419355	2.0782	0.709677	1.5563	2	4.30769	3.28947	4.31579	3.57895	4.25	0.0322581	0	0.0322581
4	216.bmp	letter	信	0.548387	信	1204.24	0.548387	2.04518	0.645161	3.8722	1	3.69231	4.05263	2.60526	3.47368	3.75	0	0.0322581	0
4	217.bmp	lettuce	卷心菜	0.129032	包菜	1149.57	0.225806	3.04803	0.903226		2	3.76923	4.55263	4.10526	4.07895	3.4	0	0.0322581	0
1	218.bmp	lightbulb	灯泡	0.903226	灯泡	769.893	0.903226	0.547553	1	2.2014	2	3.41026	4.47368	4.42105	2.55263	2.525	0	0.0322581	0
1	219.bmp	lion	狮子	1	狮子	758.968	1	0	1	2.6314	2	3.25641	3.60526	4.23684	4.02632	4	0	0	0
4	220.bmp	lizard	蜥蜴	0.580645	蜥蜴	1146.47	0.580645	1.26955	0.580645	2.2601	2	4.64103	3	3.28947	2.94737	3.775	0	0	0
5	221.bmp	lobster	虾	0.0967742	龙虾	1453.8	0.354839	2.31449	0.483871	2.4362	2	3.33333	3.21053	2.5	2.92105	4.05	0.0645161	0	0.0322581
3	222.bmp	lock	锁	0.677419	锁	1003.1	0.677419	1.34941	0.935484	3.4456	1	3.61538	4.36842	3.52632	2.73684	2.9	0.129032	0	0.0645161
4	223.bmp	lotus	藕	0.193548	莲藕	1124.26	0.741935	0.921834	0.967742	0.9542	2	4.10256	4.26316	4.02632	3.65789	2.8	0	0	0
2	224.bmp	machine gun	机关枪	0.16129	枪	972.4	0.516129	1.53947	0.709677	4.0737	1	4.71795	3	3.44737	3.23684	3.5	0	0	0.0322581
5	225.bmp	magnifier	放大镜	0.806452	放大镜	1222.79	0.806452	0.380947	0.806452	1.5441	3	4	3.94737	4.39474	3.36842	1.95	0.0645161	0.0645161	0.0645161
5	226.bmp	mantis	螳螂	0.774194	螳螂	1330.64	0.774194	0.679365	0.774194	1.699	2	4	3.15789	3.73684	3.42105	4	0	0	0
1	227.bmp	map	地图	0.903226	地图	773.607	0.903226	0.547553	0.967742	3.0813	2	4.05128	4.44737	4.02632	4.5	4.525	0.0322581	0.0645161	0.0322581
4	228.bmp	marine	海军	0.677419	海军	1154.2	0.677419	1.44528	0.806452	3.0166	2	5.35897	3.63158	3.21053	2.86842	4.1	0	0	0
4	229.bmp	match	火柴	0.806452	火柴	1144.76	0.806452	0.235193	0.83871	2.316	2	3.02564	3.94737	3.94737	3.15789	1.325	0.0322581	0	0
1	230.bmp	melon	西瓜	1	西瓜	795.419	1	0	1	2.0043	2	2.84615	4.63158	4.10526	4.10526	2.575	0.0322581	0	0.0967742
3	231.bmp	mermaid	美人鱼	0.967742	美人鱼	1033.17	0.967742	0	0.967742	2.1987	3	4.05128	3.68421	3.92105	3.34211	3.3	0	0	0
2	232.bmp	microphone	话筒	0.645161	话筒	967.05	0.645161	1.18104	1	2.0755	2	4.20513	4.15789	3.94737	3	2.95	0	0.0322581	0
5	233.bmp	microscope	显微镜	0.709677	显微镜	1334.29	0.709677	0.773228	0.709677	1.9685	3	5.87179	3.60526	4.31579	4.02632	3.875	0	0	0
2	234.bmp	mirror	镜子	0.935484	镜子	970.808	0.935484	0	0.935484	2.8876	2	2.76923	4.42105	3.26316	3.71053	2	0	0.0322581	0
3	235.bmp	mitten	手套	0.903226	手套	1001.41	0.903226	0	0.903226	2.8299	2	3.58974	4.13158	3.10526	3.78947	2.425	0	0	0.0645161
1	236.bmp	money	钞票	0.16129	钱	873.176	0.580645	1.78394	1	4.4657	1	3.61538	4.76316	3.71053	3.39474	3.35	0.0322581	0	0.0645161
1	237.bmp	monk	和尚	0.870968	和尚	1009.56	0.870968	0.627492	0.967742	2.1106	2	4	3.39474	3.31579	3.97368	4.3	0.0322581	0	0
3	238.bmp	monkey	猴子	0.903226	猴子	853.607	0.903226	0.547553	1	2.9499	2	3.10256	3.31579	3.78947	3.78947	4.225	0	0	0
2	239.bmp	moon	月亮	0.774194	月亮	915.125	0.774194	1.25116	0.903226	2.6325	2	2.53846	4.55263	3.81579	4.28947	2.85	0	0	0
4	240.bmp	morning glory	牵牛花	0.258065	喇叭花	1131.67	0.354839	1.8766	0.935484	0	3	3.94872	3.65789	3.76316	3.18421	2.7	0	0	0
4	241.bmp	mosquito	蚊子	0.741935	蚊子	1074.19	0.741935	0.482179	0.806452	2.1072	2	2.71795	3.68421	3.81579	3.57895	4.075	0	0	0.0645161
1	242.bmp	motorcycle	摩托车	0.677419	摩托车	816.286	0.677419	0.907166	1	2.716	3	3.4359	4.21053	3.71053	3.92105	4.2	0.0645161	0.0645161	0.0645161
2	243.bmp	mountain	山	0.806452	山	913.32	0.806452	0.88657	1	3.345	1	2.58974	4	4.13158	4.28947	3.575	0	0	0
1	244.bmp	mouse	老鼠	0.935484	老鼠	856.862	0.935484	0.345117	1	3.0913	2	2.74359	3.97368	3.94737	3.44737	4.2	0	0	0
2	245.bmp	mouse	鼠标	1	鼠标	904	1	0	1	1.2304	2	4.97436	4.81579	4.07895	2.65789	2.1	0	0	0
1	246.bmp	mouth	嘴唇	0.677419	嘴唇	809.381	0.677419	1.19145	1	2.7143	2	2.38462	4.65789	4.13158	4.39474	3.175	0	0	0
4	247.bmp	mushroom	蘑菇	0.83871	蘑菇	1065.32	0.83871	0.228538	0.870968	2.3502	2	3.38462	3.60526	3.31579	3.76316	2.675	0	0	0
3	248.bmp	mustache	胡子	0.677419	胡子	1009.3	0.677419	1.2274	0.870968	2.8965	2	3.41026	3.21053	2.76316	3.71053	1.775	0.0322581	0.0322581	0.0645161
2	249.bmp	nail	钉子	0.612903	钉子	925.842	0.612903	1.47107	0.903226	2.3181	2	3.4359	4.02632	3.78947	2.71053	1.35	0.0322581	0	0.0645161
5	250.bmp	necklace	项链	0.451613	项链	1281.71	0.451613	2.23412	0.774194	2.8261	2	4.05128	3.89474	2.73684	3.78947	2.125	0	0.0322581	0
3	251.bmp	needle	针	0.806452	针	1012.88	0.806452	0.455021	0.870968	2.9768	1	3.10256	4.05263	4.39474	2.73684	1.2	0	0	0
3	252.bmp	net	鱼网	0.129032	网	1028.14	0.483871	1.54081	0.741935	2.9133	1	3.92308	3.68421	2.65789	2.92105	3.225	0.0322581	0.0967742	0
1	253.bmp	nose	鼻子	1	鼻子	828.867	1	0	1	3.138	2	2.20513	4.65789	3.71053	2.02632	2.875	0.129032	0.0645161	0
2	254.bmp	nurse	护士	1	护士	904.586	1	0	1	3.1351	2	4	4.42105	3.86842	3.18421	3.85	0	0	0
5	255.bmp	nut	螺丝帽	0.0645161	螺母	1446.2	0.16129	2.46507	0.548387	1.0414	2	4.71795	3.89474	3.73684	3.81579	2.35	0	0	0
5	256.bmp	onion	洋葱	0.516129	洋葱	1266.87	0.516129	1.12193	0.612903	2.4594	2	4.41026	3.60526	3.52632	4.13158	2.475	0.193548	0.129032	0.0645161
3	257.bmp	orange	桔子	0.677419	桔子	1021.24	0.677419	1.31528	0.741935	1.9542	2	3.41026	4.63158	4.57895	4.52632	2.225	0.0967742	0.0967742	0.0967742
4	258.bmp	ostrich	鸵鸟	0.83871	鸵鸟	1102.64	0.83871	0.442661	0.83871	1.6628	2	4.46154	3.26316	4.13158	2.92105	3.925	0	0	0.0322581
3	259.bmp	owl	猫头鹰	0.870968	猫头鹰	1041.12	0.870968	0.659459	0.967742	2.1553	3	3.89744	3.28947	3.89474	3.34211	4.325	0.0322581	0.0322581	0
1	261.bmp	paintbrush	毛笔	0.967742	毛笔	807.5	0.967742	0.205593	0.967742	0.6021	2	4.07692	4.21053	4.39474	3.47368	1.675	0	0	0
3	262.bmp	pan	平底锅	0.193548	锅	984.4	0.516129	1.64237	0.774194	2.5378	1	4.92308	4.21053	4.28947	3	1.65	0	0	0
1	263.bmp	panda	熊猫	0.903226	熊猫	787.111	0.903226	0.458686	1	2.3075	2	3.25641	4.02632	4.44737	4.07895	4.225	0.0645161	0.0322581	0
1	264.bmp	pants	裤子	1	裤子	822.71	1	0	1	3.2721	2	2.4359	4.60526	3.73684	4.42105	2.2	0	0	0
3	265.bmp	parcel	礼物	0.548387	礼物	1027.81	0.548387	1.88668	0.967742	3.6008	2	3.48718	4.10526	4.21053	4.07895	2.375	0	0	0
3	266.bmp	parrot	鹦鹉	0.774194	鹦鹉	1050.72	0.774194	1.08197	0.967742	2.1038	2	4.15385	3.31579	3.89474	3.76316	4.3	0	0.0322581	0
3	267.bmp	peach	桃子	0.516129	桃子	1004.67	0.516129	1.78517	0.870968	2.1959	2	3.12821	4.5	4.39474	3.71053	2.55	0	0	0
3	268.bmp	peacock	孔雀	0.935484	孔雀	1018.72	0.935484	0.210842	0.935484	1.8129	2	4.10256	3.55263	3.52632	2.71053	4.4	0	0	0
3	269.bmp	peanut	花生	0.967742	花生	1046.63	0.967742	0	0.967742	2.4843	2	2.89744	4.39474	4.07895	3.34211	2.95	0.0322581	0	0
3	270.bmp	pear	梨	0.741935	梨	1018.39	0.741935	0.921754	0.870968	2.2227	1	2.76923	4.31579	4.28947	4.47368	2.35	0	0.0322581	0
2	271.bmp	pen	圆珠笔	0.0967742	钢笔	905.609	0.774194	0.9931	0.903226	2.0128	2	3.66667	4.34211	2.60526	2.57895	2.075	0.0322581	0	0
2	272.bmp	pencil	铅笔	0.741935	铅笔	927	0.741935	0.783777	0.967742	2.3874	2	2.74359	4.55263	4	2.42105	1.45	0	0	0
4	273.bmp	penguin	企鹅	0.967742	企鹅	1090.83	0.967742	0.205593	0.967742	2.3909	2	3.58974	3.23684	4.05263	2.86842	3.9	0	0	0
4	274.bmp	pepper	青椒	0.387097	青椒	1205.58	0.387097	2.18061	0.83871	1	2	3.87179	4.42105	4.15789	3.05263	2.275	0	0	0
1	275.bmp	piano	钢琴	0.903226	钢琴	869.5	0.903226	0.547553	0.967742	2.8669	2	4.46154	3.84211	3.84211	3.15789	4.3	0.0322581	0	0
1	276.bmp	pig	猪	1	猪	774	1	0	1	3.3034	1	2.46154	4.10526	4.05263	3.44737	3.8	0	0	0
4	277.bmp	pigeon	鸽子	0.548387	鸽子	1132.88	0.548387	1.45872	0.870968	2.6739	2	3.53846	3.34211	3.71053	3.55263	3.7	0	0	0
3	278.bmp	piggybank	存钱罐	0.387097	存钱罐	1018.33	0.387097	2.14268	0.709677		3	4.10256	3.81579	3.36842	3.34211	2.375	0	0.0645161	0
1	279.bmp	pillow	枕头	1	枕头	810.806	1	0	1	2.6875	2	2.71795	4.5	3.55263	3.44737	2.425	0.0967742	0.0322581	0
2	280.bmp	pin	图钉	0.16129	钉子	918.182	0.354839	2.43232	0.645161	2.3181	2	4.33333	3.55263	4.34211	3.10526	1.85	0	0	0
2	281.bmp	pineapple	菠萝	0.83871	菠萝	922.538	0.83871	0.479832	0.935484	2.1367	2	3.64103	4.55263	4.39474	3.15789	3.85	0	0.0645161	0.0967742
5	282.bmp	pipe	烟斗	0.580645	烟斗	1273.89	0.580645	1.45131	0.741935	1.9138	2	4.41026	3.21053	3.84211	3.5	2.675	0.0322581	0.0322581	0
5	283.bmp	pirate	海盗	0.580645	海盗	1217.11	0.580645	2.06286	0.709677	2.9736	2	5.05128	3.15789	3.65789	3.78947	4.35	0.129032	0	0
5	284.bmp	pitcher	水壶	0.16129	水壶	1448.4	0.16129	2.87413	0.806452	1.8388	2	3.28205	4	2.39474	3.68421	2.475	0.0645161	0	0
3	285.bmp	planet	行星	0.0967742	行星	1038	0.0967742	3.17869	0.225806	2.5391	2	5.35897	3.42105	3.47368	3.63158	3.025	0.0322581	0	0.0645161
3	286.bmp	plate	盘子	0.612903	盘子	992.05	0.612903	1.22561	0.967742	2.7284	2	2.89744	4.5	4.34211	4.21053	1.9	0.129032	0	0.0645161
3	287.bmp	pliers	钳子	0.548387	钳子	1028.94	0.548387	1.52301	0.677419	1.8921	2	4.28205	3.68421	3.28947	2.55263	1.975	0	0	0.0322581
4	288.bmp	plug	插头	0.774194	插头	1120.33	0.774194	1.08042	0.967742	1.9956	2	3.94872	4.63158	3.21053	2.44737	2.65	0.0645161	0.129032	0.0322581
2	289.bmp	plum blossom	梅花	0.16129	花	897.286	0.516129	1.62095	0.741935	3.9517	1	4.05128	3.57895	3.23684	3.23684	3.375	0	0.0322581	0
2	290.bmp	policeman	警察	0.870968	警察	899.296	0.870968	0.812843	0.935484	4.0483	2	3.17949	4.28947	3.94737	4.28947	4.3	0.0322581	0.0322581	0
3	291.bmp	potato	土豆	0.806452	土豆	1040	0.806452	0.690695	0.903226	2.6085	2	3.69231	4.15789	4.26316	3.94737	2.15	0	0	0
5	292.bmp	pram	婴儿车	0.709677	婴儿车	1241.67	0.709677	0.850151	0.806452	1.7853	3	4.17949	4.05263	4.15789	3.28947	4	0	0	0
5	293.bmp	project	幻灯机	0.0322581	幻灯机	#DIV/0!	0.0322581	1.58496	0.0322581	0.4771	3	5.76923	2.05263	2.55263	2.57895	3.75	0.0645161	0.0645161	0
4	294.bmp	pumpkin	南瓜	0.903226	南瓜	1111.14	0.903226	0.216397	0.935484	2.4771	2	3.71795	4.23684	4.39474	4.5	2.175	0.0645161	0.258065	0.516129
3	295.bmp	pyramid	金字塔	0.935484	金字塔	990.172	0.935484	0.409633	0.935484	2.1239	3	4.79487	3.55263	4.47368	4.18421	2.975	0	0	0
2	296.bmp	rabbit	兔子	0.935484	兔子	901.138	0.935484	0	0.935484	2.9015	2	2.79487	3.65789	3.5	3.5	3.8	0	0	0
4	297.bmp	radio	收音机	0.903226	收音机	1055.04	0.903226	0.420026	0.903226	2.6628	3	3.61538	3.78947	3.73684	3.89474	3.725	0	0.0645161	0
5	298.bmp	radish	萝卜	0.225806	萝卜	1311	0.225806	1.5734	0.387097	2.1271	2	2.97436	3.18421	1.68421	2.02632	3.175	0.0322581	0	0
5	299.bmp	raft	竹排	0.0645161	竹筏	1307.25	0.193548	3.00869	0.516129	0.4771	2	4.84615	2.78947	3.81579	3.13158	2.325	0.193548	0.16129	0.193548
4	300.bmp	rail	铁轨	0.387097	铁轨	1072	0.387097	2.01635	1	2.0453	2	4.97436	4.02632	4.18421	3.34211	3.65	0.0645161	0.129032	0.129032
2	301.bmp	record player	唱片机	0	留声机	926.333	0.129032	2.25	0.387097	1.1139	3	4.94872	2.65789	3.52632	3.34211	3.45	0	0	0
1	302.bmp	refrigerator	冰箱	0.935484	冰箱	842.759	0.935484	0.345117	1	2.8686	2	3.69231	4.52632	4.10526	4.07895	2.275	0.258065	0.129032	0.0322581
3	303.bmp	rhinoceros	犀牛	0.903226	犀牛	1017.92	0.903226	0.216397	0.903226	1.959	2	4.41026	3.02632	3.65789	2.63158	4.225	0	0	0
4	304.bmp	ring	戒指	0.677419	戒指	1161.95	0.677419	1.34484	0.967742	3.1992	2	4.17949	3.97368	3.68421	3.44737	3.45	0.0322581	0.0322581	0
3	305.bmp	road	公路	0.387097	公路	1023.56	0.387097	2.1723	1	2.9741	2	3.25641	4.28947	4.07895	3.92105	1.575	0	0	0
3	306.bmp	robot	机器人	0.870968	机器人	982.846	0.870968	0.362051	0.870968	3.1045	3	4.28205	3.34211	2.78947	3.92105	4.325	0	0	0
2	307.bmp	rocket	火箭	0.903226	火箭	957.607	0.903226	0.353359	0.903226	2.721	2	4.5641	3.65789	4.26316	4.5	3.525	0.0322581	0	0
3	308.bmp	rocking chair	摇椅	0.451613	椅子	1023.64	0.451613	1.96721	0.903226	3.0734	2	4.20513	3.84211	3.55263	2.81579	3.2	0	0.0322581	0
5	309.bmp	rolling pin	擀面杖	0.290323	擀面杖	1397.75	0.290323	1.42991	0.290323	0.9031	3	5.61538	2.73684	3.65789	2.97368	1.65	0	0	0
4	310.bmp	roof	屋顶	0.709677	屋顶	1137.7	0.709677	1.47814	0.903226	2.902	2	3.28205	4	3.31579	3.65789	3.95	0.0967742	0.129032	0.322581
2	311.bmp	rooster	公鸡	0.741935	公鸡	940.045	0.741935	0.823812	1	1.9395	2	2.58974	4.13158	3.94737	3.84211	4.1	0	0	0
2	312.bmp	rope	绳子	0.806452	绳子	909.917	0.806452	0.811848	0.967742	2.9004	2	3.25641	3.55263	3.10526	3.55263	2.95	0	0	0
1	313.bmp	rose	玫瑰	0.516129	玫瑰	870.812	0.516129	1.59487	1	2.7694	2	4.20513	4.10526	3.97368	4.13158	3.1	0	0	0.0322581
2	314.bmp	rug	地毯	0.129032	毯子	968.333	0.193548	2.6416	0.387097	2.7774	2	4.17949	3.76316	3.18421	3.02632	3.65	0	0	0
1	315.bmp	rule	尺子	0.806452	尺子	867.6	0.806452	0.785691	0.903226	1	2	3.25641	4.31579	3.34211	4.05263	2.775	0.0645161	0.129032	0.193548
4	316.bmp	safe	保险柜	0.483871	保险柜	1201.44	0.483871	1.52339	0.774194	2.2529	3	5.33333	3.52632	4	3.84211	3.425	0	0.0322581	0.0322581
4	317.bmp	sailboat	帆船	0.645161	帆船	1064	0.645161	0.938315	1	1.9685	2	4.33333	3.5	3.60526	3.76316	3.5	0	0.0322581	0.129032
5	318.bmp	sandals	凉鞋	0.322581	凉鞋	1380.1	0.322581	2.0956	0.677419	1.716	2	3.12821	4.36842	2.57895	2.84211	2.6	0	0	0
4	319.bmp	sandwich	三明治	0.709677	三明治	1061.23	0.709677	1.06227	0.806452	3.0599	3	4.79487	4.31579	4.42105	3.57895	2.9	0	0.0322581	0
5	320.bmp	saucepan	水瓢	0.0967742	水瓢	1327.67	0.0967742	2.70523	0.451613		2	4.30769	4.55263	3.26316	3.57895	1.75	0.0322581	0	0
5	321.bmp	sausage	香肠	0.258065	香肠	1324.12	0.258065	2.73216	0.548387	2.6021	2	3.92308	3.23684	2.94737	3.63158	2.2	0.193548	0.0967742	0.0322581
2	322.bmp	saw	锯	0.16129	锯子	956.5	0.645161	1.2342	0.83871	1.6628	2	4.33333	3.60526	3.55263	3.02632	1.925	0	0.129032	0.0645161
4	323.bmp	scale	天平	0.774194	天平	1168.82	0.774194	1.17225	0.967742	1.5798	2	4.5641	3.5	3.55263	4.47368	2.3	0	0.0322581	0.0645161
4	324.bmp	scarf	围巾	0.83871	围巾	1107.75	0.83871	0.574828	0.83871	2.3502	2	4.25641	4.31579	3.13158	3.21053	2.45	0.0322581	0	0
1	325.bmp	scissors	剪刀	1	剪刀	789.839	1	0	1	2.5899	2	3	4.63158	4.05263	3.36842	1.75	0.0322581	0	0
5	326.bmp	score	乐谱	0.483871	乐谱	1209.8	0.483871	1.59791	0.903226	1.7634	2	4.79487	3.52632	3.57895	4.10526	3.325	0	0	0
4	327.bmp	scorpion	蝎子	0.645161	蝎子	1191.3	0.645161	0.866314	0.774194	1.8633	2	4.61538	2.86842	4.02632	3.21053	3.825	0.0645161	0.0322581	0
5	328.bmp	screw	螺丝钉	0.387097	螺丝钉	1298.33	0.387097	1.49418	0.774194	1.1461	3	4.25641	3.73684	3.76316	2.60526	2.65	0.0322581	0.0645161	0.0645161
4	329.bmp	screwdriver	螺丝刀	0.258065	螺丝刀	1097	0.258065	2.17356	0.354839	1.7324	3	4.12821	4	4.02632	3.31579	1.9	0.0645161	0.0322581	0.0322581
5	331.bmp	seal	海豹	0.419355	海豹	1235.5	0.419355	1.76779	0.419355	2.1644	2	4.4359	3.10526	3.76316	2.44737	3.525	0.387097	0.0322581	0.0645161
4	332.bmp	scallion	葱	0.612903	葱	1108.16	0.612903	1.73003	0.709677	1.9345	1	3.28205	4	3.65789	3.23684	2.05	0	0.0645161	0
3	333.bmp	shark	鲨鱼	0.645161	鲨鱼	1002.4	0.645161	1.75441	0.709677	2.7945	2	4.02564	3.07895	4.18421	3.21053	3.9	0	0.0322581	0
4	334.bmp	sheep	绵羊	0.677419	绵羊	1078.3	0.677419	1.05845	0.967742	1.959	2	3.66667	3.34211	3.94737	3.13158	4.15	0	0	0
5	335.bmp	shield	盾牌	0.354839	盾	1211.4	0.387097	1.32092	0.806452	2.3856	1	4.87179	2.57895	3.57895	3.94737	2.6	0	0	0
4	336.bmp	shirt	衬衫	0.612903	衬衫	1117.89	0.612903	1.47581	0.967742	2.9284	2	4.20513	4.65789	3.86842	4.18421	2.65	0	0.0322581	0.129032
3	337.bmp	shoe	皮鞋	0.354839	皮鞋	998.417	0.387097	1.57458	1	1.9243	2	4.02564	4.39474	4.07895	3.18421	2.525	0	0	0
1	338.bmp	shovel	铲子	0.612903	铲子	850.105	0.612903	1.51377	0.903226	2.2504	2	3.69231	3.97368	4.13158	2.81579	2.075	0	0	0
5	339.bmp	silkworm	蚕	0.354839	蚕	1466.5	0.354839	1.84494	0.612903	1.2041	1	4.17949	2.97368	3.73684	3.02632	3.7	0.0967742	0	0
5	340.bmp	skate	溜冰鞋	0.290323	溜冰鞋	1659.56	0.290323	2.99112	0.903226	1.4771	3	4.87179	3.65789	3.52632	2.63158	2.95	0	0	0.0645161
1	341.bmp	skirt	裙子	0.967742	裙子	779.207	0.967742	0.205593	1	3.0656	2	3.35897	4.34211	3.15789	4.26316	2.725	0.0322581	0.0322581	0
5	342.bmp	skull	骷髅	0.0967742	头骨	1220.82	0.419355	2.47482	1	2.4829	2	5.20513	3.44737	3.47368	3.55263	3.45	0	0	0
3	343.bmp	sleigh	雪橇	0.0645161	雪橇	1003	0.0645161	1	0.0645161	2.2765	2	5.41026	2	2.26316	2.86842	2.625	0	0	0
2	344.bmp	slippers	拖鞋	0.806452	拖鞋	948.355	0.806452	0.88657	1	2.2014	2	3.07692	4.65789	3.23684	3.07895	2.775	0.0322581	0.193548	0.612903
1	345.bmp	snail	蜗牛	0.967742	蜗牛	840.367	0.967742	0.205593	1	1.7243	2	3.41026	3.76316	4.13158	4.05263	4.225	0	0	0
1	346.bmp	snake	蛇	1	蛇	791.161	1	0	1	3.0099	1	3.17949	3.28947	3.73684	3.52632	3.45	0	0	0
3	347.bmp	snow	雪花	0.870968	雪花	1031.8	0.870968	0.431017	0.935484	2.0934	2	4.05128	3.36842	4.47368	4.44737	2.85	0	0	0
2	348.bmp	snowman	雪人	0.967742	雪人	973	0.967742	0.205593	0.967742	1.7482	2	3.92308	3.39474	3.92105	4.5	3.425	0.0322581	0	0.0322581
1	349.bmp	soccer	足球	0.967742	足球	868.733	0.967742	0	0.967742	2.7875	2	3.97436	4.15789	4.68421	4.57895	2.1	0	0	0
1	350.bmp	socks	袜子	0.870968	袜子	759.556	0.870968	0.560825	0.870968	2.7202	2	2.76923	4.55263	3.81579	2.92105	1.6	0	0.0322581	0
4	351.bmp	spanner	扳手	0.580645	扳手	1204.53	0.580645	1.17319	0.709677	1.8692	2	4.74359	3.84211	4.28947	2.60526	2.075	0	0.0322581	0
5	352.bmp	spear	矛	0.225806	矛	1421.43	0.225806	2.16851	0.870968	1.9085	1	5.07692	2.73684	3.78947	2.65789	2.075	0.0645161	0.0967742	0.0322581
1	353.bmp	tellurion	地球仪	0.967742	地球仪	857.069	0.967742	0.205593	0.967742	1.2553	3	4.97436	4.31579	3.97368	3.92105	3.775	0.0645161	0	0.0645161
3	354.bmp	spider	蜘蛛	0.903226	蜘蛛	1024.87	0.903226	0	0.903226	2.8457	2	3.23077	3.13158	3.44737	2.81579	4.075	0	0	0
5	355.bmp	spinning wheel	纺车	0	纺织机	1334.67	0.0967742	2.41309	0.225806	0.4771	3	4.82051	2.39474	2.36842	2.76316	3.55	0.0645161	0.0322581	0
2	356.bmp	spoon	勺子	0.83871	勺子	904.52	0.83871	0.76651	0.967742	2.1847	2	2.71795	4.44737	3.84211	2.18421	1.95	0.193548	0.225806	0.225806
4	357.bmp	square	三角板	0.16129	三角尺	1139.42	0.387097	1.80424	1	0	3	4.02564	4.39474	3.63158	3.34211	2.175	0	0	0
4	358.bmp	squirrel	松鼠	0.870968	松鼠	1203.88	0.870968	0.560825	0.870968	2.382	2	3.69231	3.28947	4.15789	2.73684	3.875	0	0	0
2	359.bmp	staircase	台阶	0.129032	楼梯	966.222	0.580645	1.50069	1	2.9201	2	3.25641	4.60526	3.47368	2.92105	2.4	0.0322581	0	0
5	360.bmp	seal	印章	0.290323	印章	1453.62	0.290323	2.07724	0.612903	1.8513	2	4.46154	3.55263	3.71053	4.02632	1.925	0	0	0
4	361.bmp	stamp	邮票	0.903226	邮票	1084.67	0.903226	0.353359	0.903226	2.179	2	4.30769	3.76316	3.47368	4.21053	3.825	0.0967742	0.193548	0.0645161
2	362.bmp	star	五角星	0.580645	五角星	902.222	0.580645	1.84644	0.967742	1.6435	3	3.12821	4.47368	4.15789	4.71053	1.175	0	0.0322581	0
5	363.bmp	steering wheel	方向盘	0.83871	方向盘	1317.41	0.83871	0.228538	0.83871	2.1959	3	4.41026	3.97368	4	4.31579	2.725	0	0	0
5	364.bmp	stethoscope	听诊器	0.387097	听诊器	1303.27	0.387097	1.33551	0.580645	1.1761	3	4.46154	3.57895	3.78947	3.05263	2.6	0.0967742	0.0322581	0
2	365.bmp	stool	凳子	0.645161	凳子	965.737	0.645161	0.918296	0.645161	2.143	2	2.84615	4.44737	3.21053	3.97368	2.125	0.16129	0.16129	0.0645161
3	366.bmp	strawberry	草莓	0.903226	草莓	1027.67	0.903226	0.216397	0.903226	2.5038	2	3.46154	4.44737	4.44737	4.15789	3.125	0	0	0
5	367.bmp	suitcase	皮箱	0.129032	行李箱	1288.64	0.451613	2.44879	1	2.0492	3	4.46154	4.42105	3.31579	3.57895	3.175	0.0645161	0	0
5	368.bmp	sumo	相扑	0.193548	相扑	1225.5	0.193548	2.6068	0.354839	1.4314	2	5.82051	3.44737	3.21053	3.52632	3.875	0	0	0
2	369.bmp	sun	太阳	0.83871	太阳	890.692	0.83871	0.637387	1	3.152	2	2.28205	4.52632	3.39474	4.15789	2.75	0	0	0
3	370.bmp	sunflower	向日葵	0.548387	向日葵	1020.81	0.548387	1.82527	0.935484	2.0253	3	3.5641	4.18421	4.18421	3.71053	2.875	0	0	0
5	371.bmp	swallow	燕子	0.516129	燕子	1264.36	0.516129	1.43663	0.903226	1.4624	2	3.12821	3.42105	3.76316	2.5	3.875	0	0	0
4	372.bmp	swan	天鹅	0.193548	天鹅	1136.48	0.709677	1.11965	0.935484	1.9868	2	3.38462	3.63158	4.26316	3.15789	3.8	0	0.0645161	0
2	373.bmp	sweater	毛衣	0.967742	毛衣	896.172	0.967742	0.205593	1	2.525	2	3.46154	4.55263	3.81579	4.44737	3.3	0	0.0322581	0
5	374.bmp	swing	秋千	0.548387	秋千	1368.19	0.548387	1.08342	0.612903	1.8451	2	3.33333	3.84211	2.97368	3.28947	2.35	0	0	0
3	375.bmp	sword	剑	0.903226	剑	1006.89	0.903226	0.420026	0.935484	3.0199	1	4.28205	3.05263	3.68421	3.31579	1.5	0.16129	0.0645161	0.0645161
4	376.bmp	syringe	注射器	0.193548	针筒	1083.75	0.419355	1.83676	0.935484		2	4.79487	3.89474	3.89474	2.65789	2.675	0.0322581	0	0
4	377.bmp	table tennis bat	乒乓球拍	0.806452	乒乓球拍	1140.76	0.806452	0.770344	0.967742	0.4771	4	4.51282	4.42105	4.21053	3.44737	1.6	0.0645161	0	0
2	378.bmp	table	桌子	0.83871	桌子	910.52	0.83871	0.947376	0.967742	3.2151	2	2.74359	4.5	3.65789	3.94737	1.4	0	0	0
3	379.bmp	tail	尾巴	0.903226	尾巴	1026.43	0.903226	0.612069	0.903226	2.5911	2	3.02564	3.18421	2.71053	2.78947	2.9	0	0	0
4	380.bmp	tank	坦克	1	坦克	1062	1	0	1	2.5237	2	4.4359	3.15789	4.10526	3.44737	4.275	0	0	0
5	381.bmp	target	靶子	0.0322581	靶	1430	0.0967742	2.96892	0.322581	1.9494	1	4.94872	3.18421	3.76316	4.47368	2.85	0	0	0
3	382.bmp	telephone	电话	0.967742	电话	1001.2	0.967742	0.205593	0.967742	4.2642	2	3.35897	3.73684	2.68421	3.71053	3.375	0.225806	0.225806	0.0322581
4	383.bmp	telescope	望远镜	0.806452	望远镜	1089.5	0.806452	0.690695	0.903226	2.3096	3	4.71795	3.15789	3.21053	3	3.8	0	0	0
1	384.bmp	television	电视	0.354839	电视机	747	0.612903	1.12309	0.967742	2.4928	3	2.76923	4.47368	3.15789	2.73684	2.925	0	0.0322581	0.0322581
4	385.bmp	tennis racket	网球拍	0.451613	网球拍	1079.87	0.451613	1.47468	0.806452	1.1761	3	5.46154	4.21053	4.15789	3.42105	2.375	0	0	0
3	386.bmp	tent	帐篷	0.967742	帐篷	973.233	0.967742	0	0.967742	2.5911	2	4.82051	3.31579	3.55263	3.71053	3.475	0	0	0
5	387.bmp	test-tube	试管	0.677419	试管	1268	0.677419	0.95431	0.709677	1.5682	2	6.12821	3.76316	4.57895	4.23684	1.325	0	0	0
4	388.bmp	thermograph	温度计	0.935484	温度计	1079.58	0.935484	0.210842	0.967742	1.4914	3	3.89744	4.23684	3.07895	2.31579	3.025	0.0645161	0.0322581	0.0645161
5	389.bmp	thread spool	线轴	0.0322581	线	1289.5	0.516129	1.9791	0.709677	3.5788	1	5.51282	3.84211	2.47368	2.63158	2.325	0.0322581	0	0
4	390.bmp	thumb	拇指	0.129032	拇指	1144.8	0.129032	2.81123	0.612903	2.3404	2	2.51282	4.65789	4.31579	2.89474	3.175	0.0322581	0.0322581	0.0967742
2	391.bmp	tie	领带	1	领带	943.742	1	0	1	2.7084	2	4.79487	4.13158	4.07895	2.81579	2.025	0	0.0645161	0
1	392.bmp	tiger	老虎	0.83871	老虎	776.52	0.83871	0.67468	0.870968	2.5658	2	2.84615	3.73684	4.23684	2.73684	4.25	0	0	0
1	393.bmp	tire	轮胎	0.741935	轮胎	837.864	0.741935	1.15898	0.774194	2.7177	2	3.82051	4.13158	4.31579	3.05263	3.325	0	0	0
3	396.bmp	toilet	马桶	0.806452	马桶	1032.83	0.806452	0.578795	0.935484	2.5966	2	4.41026	4.52632	4.36842	3.39474	2.075	0	0	0
2	397.bmp	tomato	西红柿	0.612903	西红柿	944.056	0.612903	1.42815	0.83871	1.9685	3	3.17949	4.52632	4.52632	4.5	1.7	0.0645161	0	0
4	398.bmp	tongue	舌头	0.806452	舌头	1148.62	0.806452	0	0.806452	2.8274	2	2.41026	4.07895	4.07895	4.02632	2.975	0.0322581	0	0
3	399.bmp	tooth	牙齿	0.870968	牙齿	1002.15	0.870968	0.554778	1	2.9717	2	2.20513	4.23684	2.76316	3.07895	3.075	0	0.0645161	0.129032
2	400.bmp	toothbrush	牙刷	0.935484	牙刷	913.714	0.935484	0.210842	0.967742	2.2253	2	2.69231	4.65789	3.89474	2.55263	2.05	0	0	0
5	401.bmp	top	陀螺	0.419355	陀螺	1473.85	0.419355	0.371232	0.451613	1.9638	2	4.38462	2.65789	2.92105	3.81579	2.8	0	0	0
3	402.bmp	torch	手电筒	0.645161	手电筒	985.389	0.645161	1.47902	0.870968	2.0645	3	3.20513	4.07895	3.63158	3.44737	2.425	0.0322581	0.16129	0.354839
4	403.bmp	tower	塔	0.354839	塔	1113.7	0.354839	1.37842	0.548387	3.1458	1	4.05128	2.63158	2.71053	3.55263	3.825	0.0645161	0.0322581	0
3	404.bmp	towel	毛巾	0.774194	毛巾	1033.58	0.774194	1.06353	0.870968	2.6646	2	2.71795	4.5	3.60526	3.21053	2.65	0.0322581	0.0645161	0.258065
5	405.bmp	tractor	拖拉机	0.290323	拖拉机	1214.75	0.290323	2.02539	0.516129	1.9138	3	4.41026	3.02632	2.68421	2.81579	4.375	0.0322581	0.0322581	0
3	406.bmp	traffic light	红绿灯	0.806452	红绿灯	1005.5	0.806452	0.951086	1	1.4914	3	3.87179	4.55263	3.86842	3.68421	2.775	0.0322581	0.129032	0.0645161
2	407.bmp	train	火车	1	火车	928.226	1	0	1	3.1855	2	3.97436	3.86842	3.55263	3.10526	4.35	0	0	0
2	408.bmp	tree	大树	0.225806	树	899.864	0.709677	0.981591	0.967742	3.3324	1	2.51282	4.13158	4.10526	4.34211	4.05	0	0	0
4	409.bmp	tree stump	树桩	0.0322581	木桩	1166.42	0.387097	1.62947	0.870968	1.8129	2	4.30769	3.63158	3.89474	4.36842	2.975	0.0322581	0	0
5	410.bmp	tricycle	三轮车	0.16129	三轮车	1248.25	0.16129	2.43779	0.483871	1.3222	3	3.74359	3.44737	1.92105	2.86842	3.95	0	0	0
3	411.bmp	truck	卡车	0.548387	卡车	1030.76	0.548387	1.71045	0.967742	3.1884	2	4.05128	3.89474	3.44737	3.07895	4.15	0	0	0
4	412.bmp	trumpet	小号	0.290323	小号	1184	0.290323	2.29046	0.483871	1.7853	2	5.53846	3.07895	2.81579	2.31579	3.65	0.0322581	0.16129	0.0322581
4	413.bmp	trumpet shell	海螺	0.225806	螺	1103.29	0.322581	1.89828	0.774194	1.2304	1	4.84615	3.71053	3.57895	2.76316	4.075	0.0645161	0.0645161	0.0322581
3	414.bmp	tulip	郁金香	0.129032	花	983.4	0.483871	1.97313	0.741935	3.9517	1	4.87179	4	3.23684	3.60526	2.3	0.0967742	0	0
5	415.bmp	tunnel	隧道	0.677419	隧道	1331.6	0.677419	1.44169	0.709677	2.7076	2	5.02564	4.02632	3.71053	3.92105	2.8	0	0.0322581	0
3	416.bmp	turtel	乌龟	0.741935	乌龟	1050.22	0.741935	1.01366	0.967742	2.3674	2	3.30769	3.36842	3.68421	3.42105	4	0	0	0
1	417.bmp	umbrella	雨伞	0.580645	雨伞	810.5	0.580645	0.981152	1	1.8388	2	2.97436	4.60526	3.71053	2.89474	2.1	0	0	0
2	418.bmp	vase	花瓶	0.709677	花瓶	944.364	0.709677	1.25298	0.967742	2.243	2	3.41026	4.10526	3.63158	4.28947	3.45	0	0.0322581	0
4	419.bmp	violin	小提琴	0.580645	小提琴	1098.06	0.580645	1.70546	0.709677	2.248	3	5.02564	3.78947	4.28947	3.44737	3.1	0.0322581	0	0
2	420.bmp	volleyball	排球	0.774194	排球	969.217	0.774194	0.899568	0.806452	1.7404	2	4.92308	3.94737	4.68421	4.65789	2.275	0	0.0322581	0
5	422.bmp	vest	马甲	0.225806	马甲	1267.71	0.225806	2.40615	0.516129	1.6335	2	5.5641	4.15789	3.31579	4.21053	2.225	0.0322581	0.0967742	0
4	423.bmp	waterfall	背心	0.612903	背心	1125.39	0.612903	1.92471	0.774194	2.1399	2	3.82051	4.42105	4.23684	4.42105	1.525	0.0322581	0	0
1	424.bmp	wall	墙	0.709677	墙	857.273	0.709677	1.00567	0.774194	3.2271	1	2.64103	4.42105	3.31579	4.02632	1.8	0.0322581	0.0322581	0
3	425.bmp	wallet	钱包	0.741935	钱包	1033.7	0.741935	0.850326	0.903226	2.9987	2	4.02564	4.34211	3.47368	3.34211	1.825	0.0322581	0	0
2	426.bmp	washer	洗衣机	0.935484	洗衣机	957.214	0.935484	0.345117	0.935484	2.1335	3	3.97436	4.55263	3.55263	3.78947	3	0	0	0
1	427.bmp	watch	手表	0.903226	手表	879.148	0.903226	0.353359	0.967742	2.7084	2	3.5641	4.36842	3.13158	2.84211	3.325	0	0	0
1	428.bmp	waterfall	瀑布	0.967742	瀑布	851.414	0.967742	0.205593	0.967742	2.1847	2	4.28205	3.71053	4.23684	3.26316	4.1	0	0	0
5	429.bmp	watering can	喷壶	0	洒水壶	1278.33	0.0967742	1.64824	0.677419		3	4.71795	3.73684	3.39474	3.44737	2.15	0.193548	0.0645161	0.0322581
5	431.bmp	well	水井	0.290323	井	1265.91	0.354839	1.62865	0.645161	2.6794	1	3.58974	3.18421	3	3.78947	3.65	0.0967742	0.0645161	0.0645161
5	432.bmp	whale	鲸鱼	0.387097	鲸鱼	1206.9	0.387097	1.73815	0.645161	2.2989	2	4.46154	2.86842	3.39474	2.86842	3.825	0.0322581	0.0322581	0.0967742
2	433.bmp	wheel	车轮	0.225806	车轮	932.429	0.225806	1.19145	0.322581	2.0569	2	3.53846	4.23684	4.07895	4	2.85	0	0	0
5	434.bmp	whip	鞭子	0.548387	鞭子	1208.25	0.548387	1.24399	0.806452	1.9445	2	4.41026	2.86842	3.68421	2.92105	2.075	0.0645161	0.0322581	0.0967742
4	435.bmp	whistle	哨子	0.677419	哨子	1105.52	0.677419	1.07355	0.870968	1.6812	2	3.71795	4.02632	3.68421	3.10526	2.4	0.0322581	0	0
5	436.bmp	wild boar	野猪	0.322581	野猪	1453.33	0.322581	1.76765	0.645161	1.9445	2	4.02564	2.31579	3.18421	2.57895	4.2	0.0322581	0.0645161	0.193548
4	437.bmp	windmill	风车	0.774194	风车	1141.33	0.774194	0.605291	0.806452	1.9138	2	3.51282	3	3.28947	3.60526	2.775	0	0	0
2	438.bmp	window	窗户	0.483871	窗户	937.733	0.483871	1.52265	0.903226	3.1358	2	2.82051	4.5	3.21053	4.05263	2.35	0	0	0
1	439.bmp	wineglass	酒杯	0.322581	杯子	733.333	0.516129	1.68906	1	2.7332	2	3.71795	4.34211	4.44737	3.94737	1.85	0	0	0
4	441.bmp	wolf	狼	0.677419	狼	1064	0.677419	1.49894	0.677419	3.0799	1	3.25641	3.13158	3.78947	3.07895	4.05	0	0.0322581	0
3	442.bmp	worm	毛毛虫	0.645161	毛毛虫	1017.74	0.645161	1.49227	0.967742	1.7324	3	3.07692	3.07895	3.39474	3.21053	3.35	0	0	0.0322581
4	443.bmp	wrench	扳手	0.483871	扳手	1080	0.483871	1.43201	0.580645	1.8692	2	4.53846	3.60526	3.86842	3.52632	1.825	0.0322581	0.225806	0.0322581
1	444.bmp	zebra	斑马	1	斑马	878.1	1	0	1	2.0414	2	3.84615	3.5	4.31579	3.15789	4.075	0	0	0
3	445.bmp	zipper	拉链	1	拉链	1032.72	1	0	1	2.3054	2	3.33333	4.63158	3.5	2.57895	2.4	0	0	0
